# Supplementary material for: SMC5/6 acts jointly with Fanconi anemia factors to support DNA repair and genome stability
Source: EMBO Rep. 2019 Dec 23;21(2):e48222. doi: 10.15252/embr.201948222 (PMC7001510; doi:10.15252/embr.201948222)
Supplement: Supplementary file 3 — Source Data for Figure 1 [file EMBR-21-e48222-s002.zip › Fig.1B.xlsx]

## Sheet: Fig.1B
20160418
selected clones are pretreated 24 hours with iaa. Same genotypes are also left untreated
20160419
plated 100000 cells/genotype: treated with IAA vs treated with IAA
IAA concentration: 500 uM, auxin is readded every day during dilution
20160420
		IAA +			IAA minus
		Counts	Note	AVERAGE		Notes	Average
DDX11 -/- clone 18 in SMC5 3 AID		350000	DILUTED 1:4	330000	390000	DILUTED 1:8	555000
		340000			550000
		300000			725000
DDX11 -/- clone 24 in SMC5 3 AID		625000	DILUTED 1:4	441667	600000	DILUTED 1:8	866667
		400000			850000
		300000			1150000
smc5 3aid clone 1		500000	DILUTED 1:4	396667	900000	DILUTED 1:8	1000000
		370000			900000
		320000			1200000
DT40 WT		1200000	DILUTED 1:8	916667	800000	DILUTED 1:8	933333
		800000			800000
		750000			1200000
20160421
		Counts	Note	AVERAGE		Notes	Average
DDX11 -/- clone 18 in SMC5 3 AID		250000	DILUTED 1:4	223333	420000	DILUTED 1:8	590000
		190000			650000
		230000			700000
DDX11 -/- clone 24 in SMC5 3 AID		430000	DILUTED 1:4	423333	670000	DILUTED 1:8	723333
		340000			700000
		500000			800000
smc5 3aid clone 1		525000	DILUTED 1:4	428333	1300000	DILUTED 1:8	1.13333e+06
		280000			900000
		480000			1200000
DT40 WT		770000	DILUTED 1:8	1.02333e+06	900000	DILUTED 1:8	966667
		1200000			750000
		1100000			1250000
20160422
		Counts	Note	AVERAGE		Notes	Average
DDX11 -/- clone 18 in SMC5 3 AID		370000	DILUTED 1:4	250000	370000	DILUTED 1:8	523333
		240000			450000
		140000			750000
DDX11 -/- clone 24 in SMC5 3 AID		210000	DILUTED 1:4	316667	450000	DILUTED 1:8	440000
		340000			430000
		400000			440000
smc5 3aid clone 1		470000	DILUTED 1:4	386667	600000	DILUTED 1:8	1.03333e+06
		400000			1200000
		290000			1300000
DT40 WT		1400000	DILUTED 1:8	1.03333e+06	700000	DILUTED 1:8	1050000
		1000000			1150000
		700000			1300000
20160423
		Counts	Note	AVERAGE		Notes	Average
DDX11 -/- clone 18 in SMC5 3 AID		380000	DILUTED 1:4	245000	360000	DILUTED 1:8	506667
		180000			360000
		175000			800000
DDX11 -/- clone 24 in SMC5 3 AID		450000	DILUTED 1:4	318333	500000	DILUTED 1:8	536667
		325000			610000
		180000			500000
smc5 3aid clone 1		330000	DILUTED 1:4	400000	1500000	DILUTED 1:8	1200000
		390000			1300000
		480000			800000
DT40 WT		1400000	DILUTED 1:8	1.16667e+06	1150000	DILUTED 1:8	1.18333e+06
		1000000			1100000
		1100000			1300000
							doubling time due to the high variability , also the first time point was considered
								24h-0h	24 h-48 h	48 h-72 h	72 h - 96 h	average	dev stand
							DDX11 -/- SMC5 3 AID #18 + IAA	13.9335	16.7046	11.0971	12.1775	13.4782	2.44802
							DDX11 -/- SMC5 3 AID #18 NO IAA	9.70682	7.77145	8.48952	8.12648	8.52357	0.841548
							DDX11 -/- SMC5 3 AID #24 + IAA	11.1995	12.3786	15.1786	11.9547	12.6778	1.73704
							DDX11 -/- SMC5 3 AID #24 NO IAA	7.70347	8.76174	10.5132	7.30255	8.57024	1.43412
							SMC5 3AID #1 + IAA	12.0729	11.3701	12.9565	11.7135	12.0282	0.682113
							SMC5 3AID #1 NO IAA	7.22472	7.54581	8.3719	7.46332	7.65144	0.499232
							DT40 WT + Auxin	7.50845	7.59781	7.96276	7.55885	7.65697	0.207118
							DT40 WT - Auxin	7.44788	7.86724	7.69404	7.56509	7.64356	0.17984
	RELATIVE INCREASE							matrix
	DAY 1	DAY 2	DAY 3	DAY 4					DDX11 -/- SMC5 3 AID #18 + IAA	DDX11 -/- SMC5 3 AID #18 NO IAA	DDX11 -/- SMC5 3 AID #24 + IAA	DDX11 -/- SMC5 3 AID #24 NO IAA	SMC5 3AID #1 + IAA	SMC5 3AID #1 NO IAA	DT40 WT + Auxin	DT40 WT - Auxin
DDX11 -/- SMC5 3 AID #18 + IAA	1	2.70707	17.9104	62.72
DDX11 -/- #18 in SMC5 3 AID NO IAA	1	8.5045	56.7684	495.694				24 h-48 h	16.7046	7.77145	12.3786	8.76174	12.0729	7.22472	7.50845	7.44788
DDX11 -/- #24 in SMC5 3 AID + IAA	1	3.83396	11.9685	64.3368				48 h-72 h	11.0971	8.48952	15.1786	10.5132	11.3701	7.54581	7.59781	7.69404
DDX11 -/- #24 in SMC5 3 AID NO IAA	1	6.67692	38.9309	624.485				72 h - 96 h	12.1775	8.12648	11.9547	7.30255	12.9565	8.3719	7.96276	7.56509
SMC5 3AID #1 + IAA	1	4.31933	14.4436	66.2069				24h-0h	13.9335	9.70682	11.1995	7.70347	12.0729	7.46332	7.55885	7.64356
SMC5 3AID #1 NO IAA	1	9.06667	58.3529	594.581
DT40 WT + IAA	1	8.93091	64.6254	578.065				f.test DDX11 -/- SMC5 3 AID #18 + IAA vs
DT40 WT no IAA	1	8.28571	69.5172	577.016						DDX11 -/- SMC5 3 AID #18 NO IAA	DDX11 -/- SMC5 3 AID #24 + IAA	DDX11 -/- SMC5 3 AID #24 NO IAA	SMC5 3AID #1 + IAA	SMC5 3AID #1 NO IAA	DT40 WT + Auxin	DT40 WT - Auxin
								4 time points		0.112884	0.587301	0.403191	0.0561768	0.0267624	0.0020301	0.000284289
Average
	0	24	48	72	96			t.test DDX11 -/- SMC5 3 AID #18 + IAA vs
wt -Aux	100000	933333	7.73333e+06	67200000	6.05867e+08
wt +Aux	100000	916667	8.18667e+06	6.61333e+07	5.97333e+08			4 time points		0.00867971	0.613031	0.0134717	0.32411	0.0155507	0.0172544	0.0169819
smc5-aid -Aux	100000	1000000	9.06667e+06	6.61333e+07	614400000
smc5-aid +Aux	100000	396667	1.71333e+06	6.18667e+06	25600000
ddx11 smc5-aid#1 + Aux	100000	330000	893333	4000000	15680000			f.test DDX11 -/- SMC5 3 AID #24 + IAA vs
ddx11 smc5-aid#1 - Aux	100000	555000	4720000	3.34933e+07	2.59413e+08				DDX11 -/- SMC5 3 AID #18 + IAA	DDX11 -/- SMC5 3 AID #18 NO IAA		DDX11 -/- SMC5 3 AID #24 NO IAA	SMC5 3AID #1 + IAA	SMC5 3AID #1 NO IAA	DT40 WT + Auxin	DT40 WT - Auxin
ddx11 smc5-aid#2 + Aux	100000	441667	1.69333e+06	5.06667e+06	2.03733e+07				0.587301	0.112884		0.403191	0.0561768	0.413898	0.00561142	0.000793045
ddx11 smc5-aid#2 - Aux	100000	866667	5.78667e+06	28160000	2.74773e+08
								t.test DDX11 -/- SMC5 3 AID #18 + IAA vs
Standard Dev		DAY 1	DAY 2	DAY 3	DAY 4				DDX11 -/- SMC5 3 AID #18 + IAA	DDX11 -/- SMC5 3 AID #18 NO IAA		DDX11 -/- SMC5 3 AID #24 NO IAA	SMC5 3AID #1 + IAA	SMC5 3AID #1 NO IAA	DT40 WT + Auxin	DT40 WT - Auxin
DT40 WT no IAA	0	230940	832666	6.66133e+06	5.32906e+07			4 time points	0.613031	0.00506727		0.010744	0.56817	0.00142992	0.00971948	0.00974954
DT40 WT + IAA	0	246644	1.66533e+06	1.33227e+07	1.06581e+08
SMC5 3AID #1 NO IAA	0	173205	2.88444e+06	2.30755e+07	360555
SMC5 3AID #1 + IAA	0	92915.7	521664	1.20797e+06	4.83189e+06
DDX11 -/- #18 in SMC5 3 AID + IAA	0	26457.5	122202	1.84521e+06	7.48417e+06			f.test SMC5 AID + IAA vs
DDX11 -/- #18 in SMC5 3 AID NO IAA	0	167556	544549	1.28213e+07	1.30065e+08				DDX11 -/- SMC5 3 AID #18 + IAA	DDX11 -/- SMC5 3 AID #18 NO IAA	DDX11 -/- SMC5 3 AID #24 + IAA	DDX11 -/- SMC5 3 AID #24 NO IAA		SMC5 3AID #1 NO IAA	DT40 WT + Auxin	DT40 WT - Auxin
DDX11 -/- #24 in SMC5 3 AID + IAA	0	166458	320832	1.55401e+06	8.6479e+06			4 time points	0.0561768	0.681291	0.140507	0.226044		0.675703	0.0924397	0.0145372
DDX11 -/- #24 in SMC5 3 AID NO IAA	0	275379	544549	4.06455e+06	3.25164e+07
								t.test SMC5 AID + IAA vs
									DDX11 -/- SMC5 3 AID #18 + IAA	DDX11 -/- SMC5 3 AID #18 NO IAA	DDX11 -/- SMC5 3 AID #24 + IAA	DDX11 -/- SMC5 3 AID #24 NO IAA		SMC5 3AID #1 NO IAA	DT40 WT + Auxin	DT40 WT - Auxin
									0.32411	0.000510703	0.56817	0.00407447		0.00756714	1.22951e-05	0.000628425
								f.test SMC5 AID No IAA vs
									DDX11 -/- SMC5 3 AID #18 + IAA	DDX11 -/- SMC5 3 AID #18 NO IAA	DDX11 -/- SMC5 3 AID #24 + IAA	DDX11 -/- SMC5 3 AID #24 NO IAA	SMC5 3AID #1 + IAA		DT40 WT + Auxin	DT40 WT - Auxin
									0.403191	0.26477	0.0698961	0.116656	0.675703		0.0310162	0.0310162
								t.test SMC5 AID No IAA vs
									DDX11 -/- SMC5 3 AID #18 + IAA	DDX11 -/- SMC5 3 AID #18 NO IAA	DDX11 -/- SMC5 3 AID #24 + IAA	DDX11 -/- SMC5 3 AID #24 NO IAA	SMC5 3AID #1 + IAA		DT40 WT + Auxin	DT40 WT - Auxin
									0.00345166	0.124924	0.00142992	0.271738	#REF!		0.984651	0.817548
								f.test SMC5 AID/ddx11 clone 18 No IAA vs
									DDX11 -/- SMC5 3 AID #18 + IAA		DDX11 -/- SMC5 3 AID #24 + IAA	DDX11 -/- SMC5 3 AID #24 NO IAA	SMC5 3AID #1 + IAA	SMC5 3AID #1 NO IAA	DT40 WT + Auxin	DT40 WT - Auxin
									0.112884		0.26477	0.404598	0.681291	0.413898	0.045541	0.000284289
								t.test SMC5 AID/ddx11 clone 18 No IAA vs
									DDX11 -/- SMC5 3 AID #18 + IAA		DDX11 -/- SMC5 3 AID #24 + IAA	DDX11 -/- SMC5 3 AID #24 NO IAA	SMC5 3AID #1 + IAA	SMC5 3AID #1 NO IAA	DT40 WT + Auxin	DT40 WT - Auxin
								t test 4 samples	0.0251545		0.00506727	0.957054	0.000510703	0.124924	0.129422	0.111666
								f.test SMC5 AID/ddx11 clone 24 No IAA vs
									DDX11 -/- SMC5 3 AID #18 + IAA	DDX11 -/- SMC5 3 AID #18 NO IAA	DDX11 -/- SMC5 3 AID #24 + IAA		SMC5 3AID #1 + IAA	SMC5 3AID #1 NO IAA	DT40 WT + Auxin	DT40 WT - Auxin
									0.403191	0.957054	0.760398		0.226044	0.116656	0.00985485	0.00140471
								t.test SMC5 AID/ddx11 clone 24 No IAA vs
									DDX11 -/- SMC5 3 AID #18 + IAA	DDX11 -/- SMC5 3 AID #18 NO IAA	DDX11 -/- SMC5 3 AID #24 + IAA		SMC5 3AID #1 + IAA	SMC5 3AID #1 NO IAA	DT40 WT + Auxin	DT40 WT - Auxin
									0.0134717		0.010744		0.00407447	0.271738	0.293367	0.264255
