# Supplementary material for: SMC5/6 acts jointly with Fanconi anemia factors to support DNA repair and genome stability
Source: EMBO Rep. 2019 Dec 23;21(2):e48222. doi: 10.15252/embr.201948222 (PMC7001510; doi:10.15252/embr.201948222)
Supplement: Supplementary file 3 — Source Data for Figure 1 [file EMBR-21-e48222-s002.zip › Fig.1C.xlsx]

## Sheet: Figure 1C
20181008
DAY1 plated 100000 cells/genotype
20171009
		Counts	Note	AVERAGE
smc5 81		400000	DILUTED 1:4	393333
		430000
		350000
scm5 102		450000	DILUTED 1:4	483333
		450000
		550000
smc5/rad17 c4		410000	DILUTED 1:4	420000
		350000
		500000
smc5 rad17 c7		310000	DILUTED 1:4	390000
		450000
		410000
smc5 rad17 c9		480000	DILUTED 1:4	576667
		650000
		600000
rad17		800000	diluted 1:8	806667
		800000
		820000
DT40 wt		650000	diluted 1:8	783333
		750000
		950000
20171010
		Counts	Note	AVERAGE
smc5 81		470000	DILUTED 1:4	596667
		670000
		650000
scm5 102		800000	DILUTED 1:4	866667
		800000
		1000000
smc5/rad17 c4		400000	DILUTED 1:4	533333
		500000
		700000
smc5 rad17 c7		300000	DILUTED 1:4	416667
		400000
		550000
smc5 rad17 c9		360000	DILUTED 1:4	493333
		440000
		680000
rad17		650000	diluted 1:8	683333
		650000
		750000
DT40 wt		650000	diluted 1:8	776667
		900000
		780000
20171011
		Counts	Note	AVERAGE
smc5 81		650000	DILUTED 1:4	700000
		700000
		750000
scm5 102		800000	DILUTED 1:4	1.01667e+06
		1000000
		1250000
smc5/rad17 c4		500000	DILUTED 1:4	620000
		610000
		750000
smc5 rad17 c7		350000	DILUTED 1:4	450000
		420000
		580000
smc5 rad17 c9		420000	DILUTED 1:4	660000
		740000
		820000
rad17		610000	diluted 1:8	803333
		850000
		950000
DT40 wt		750000	diluted 1:8	833333
		750000
		1000000
20181012
		Counts	Note	AVERAGE
smc5 81		750000		816667
		900000
		800000
smc5 102		1300000		1.53333e+06
		1500000
		1800000
smc5/rad17 c4		950000		966667
		800000
		1150000
smc5 rad17 c7		450000		623333
		650000
		770000
smc5 rad17 c9		600000		866667
		800000
		1200000
rad17		900000		1050000
		1100000
		1150000
DT40 wt		1200000		1.21667e+06				6.23656
		1150000						5.54074
		1300000
							Doubling times
Average
	0	24	48	72	96		0-24 h	24-48 h	48-72 h	72-96 h	Average Doubling time (3 time points)	Average Doubling time (4 time points)											Doubling time	Time	sd
wt	100000	783333	6.21333e+06	5.33333e+07	4.43733e+08		12.1473	9.22661	10.7603	10.9457	10.3108	10.77											smc5#1	10.77	1.1986
smc5 #1	100000	393333	2.38667e+06	11200000	51200000		10.5586	8.44339	10.7609	9.25631	9.48687	9.75481											smc5#2	9.48687	1.0995
smc5 #2	100000	483333	3.46667e+06	1.62667e+07	9.81333e+07		11.592	10.2361	10.8243	9.08833	10.0496	10.4352											wt	7.92617	0.15978
smc5 rad17 #1	100000	420000	2.13333e+06	9920000	6.18667e+07		12.2232	11.4536	11.3689	9.71629	10.8462	11.1905											smc5/rad17#1	10.4352	1.05568
smc5 rad17 #2	100000	390000	1.66667e+06	7200000	3.98933e+07		9.49466	13.5225	9.91775	10.0292	11.1565	10.741											smc5/rad17#2	11.1905	1.05528
smc5 rad17 #3	100000	576667	1.97333e+06	10560000	5.54667e+07		7.9682	8.69371	7.42251	7.08734	7.73452	7.79294											smc5/rad17#3	10.741	2.04976
rad17	100000	806667	5.46667e+06	5.14133e+07	537600000		8.08182	8.03302	7.73795	7.8519	7.87429	7.92617											rad17	7.79294	0.70171
DEV. STANDARD
	DAY 1	DAY 2	DAY 3	DAY 4	DAY 5
wt	0	152753	1.00027e+06	9.2376e+06	3.91046e+07																		Doubling time	Time	sd
smc5#1	0	40414.5	440606	800000	4.88808e+06																		WT	7.92617	0.15978
smc5#2	0	57735	461880	3.6074e+06	1.61063e+07																		smc5 #1	10.77	1.1986
smc5 rad17 #1	0	75498.3	611010	2.00479e+06	1.1238e+07																		smc5 #2	9.48687	1.0995
smc5 rad17 #2	0	72111	503322	1.88637e+06	2.06922e+07
smc5 rad17 #3	0	87368.9	666133	3.38656e+06	1.56419e+08
rad17	0	11547	461880	8.4664e+06	6.77312e+07
Matrix
	smc5#1	smc5#2	smc5/rad17#1	smc5/rad17#2	smc5/rad17#3	rad17	wt
24-48 h	9.22661	8.44339	10.2361	11.4536	13.5225	8.69371	8.03302
48-72 h	10.7603	10.7609	10.8243	11.3689	9.91775	7.42251	7.73795
72-96 h	10.9457	9.25631	9.08833	9.71629	10.0292	7.08734	7.8519
0-24 h	12.1473	10.5586	11.592	12.2232	9.49466	7.9682	8.08182
t test vs wt (in yellow tests for different variance)
3 time points	0.0435421	0.138638	0.013607	0.0318954	0.10837	0.79238
4 time points	0.0168095	0.043336	0.0164751	0.00770148	0.0565261	0.733627
t test vs rad17
4 time points	0.00516646	0.0237544	0.00588614	0.00266309	0.0254785		0.733627
3 time points	0.0244818	0.104344	0.030599	0.0141302	0.0556788		0.79238
t test vs smc5#1 (3 time points)		0.258441	0.689668	0.617322	0.980047	0.00516646	0.0168095
t test vs smc5#1 (4 time points)		0.397417	0.743842	0.532778	0.55167	0.0244818	0.0115275
t test vs smc5#2 (3 time points)	0.397417		0.543681	0.198745	0.288196	0.104344	0.138638
t test vs smc5#2 (4 time points)	0.258441		0.40638	0.108535	0.398014	0.0237544	0.043336
f test vs wt 3 time points	0.0485358	0.0315262	0.0552431	0.0451194	0.010485	0.0598239
f test vs wt 4 time points	0.00779222	0.0100354	0.011302	0.0113144	0.00209529	0.0366026
f test rad 17 vs (3 time points)	0.892959	0.683698	0.959013	0.856182	0.291939		0.0598239
f test rad 17 vs (4 time points)	0.402634	0.48008	0.519697	0.0113144	0.14194		0.0366026
f testsmc5#1 vs (3 time points)		0.783405	0.892959	0.892959	0.892959	0.892959	0.0485358
f testsmc5#1 vs (4 time points)		0.890528	0.839631	0.839162	0.484924	0.402634	0.00779222
f testsmc5#2 vs (3 time points)		0.683698	0.721069	0.819296	0.495181	0.683698	0.0315262
f testsmc5#2 vs (4 time points)		0.890528	0.948262	0.947782	0.406941	0.48008	0.0100354
