# Supplementary material for: SMC5/6 acts jointly with Fanconi anemia factors to support DNA repair and genome stability
Source: EMBO Rep. 2019 Dec 23;21(2):e48222. doi: 10.15252/embr.201948222 (PMC7001510; doi:10.15252/embr.201948222)
Supplement: Supplementary file 3 — Source Data for Figure 1 [file EMBR-21-e48222-s002.zip › Fig.1D.xlsx]

## Sheet: Fig.1D
G1	CLONE 81	CLONE 88	CLONE 102	WT
2014-11-27	0.898868	1.30943	1.33283	1
2014-12-09	1.16254	1.29336	1.19822	1
2014-12-18	1.24058	1.11691	1.03961	1
2014-12-11	0.880597			1
average	1.04565	1.2399	1.19022	1
DEV STANDARD	0.182982	0.106817	0.146772	0
S	CLONE 81	CLONE 88	CLONE 102	WT
2014-11-27	0.842372	0.848535	0.87387	1
2014-12-09	0.878711	0.841737	0.870168	1
2014-12-18	0.801409	0.848576	0.842968	1
2014-12-11	0.870373			1
average	0.848216	0.846283	0.862335	1
DEV STANDARD	0.0348613	0.0039369	0.0168745	0
G2/M	CLONE 81	CLONE 88	CLONE 102	WT
2014-11-27	1.84604	1.44727	1.27791	1
2014-12-09	1.34664	1.43193	1.36468	1
2014-12-18	1.49799	1.39318	1.4654	1
2014-12-11	1.27994			1
average	1.49265	1.42413	1.36933	1
DEV STANDARD	0.252636	0.0278756	0.0938314	0
Average
	G1	S	G2/M
WT	1	1	1
smc5 #1	1.04565	0.848216	1.49265
smc5 #2	1.19022	0.862335	1.36933
smc5 #3	1.2399	0.846283	1.42413
Standard Dev
	G1	S	G2/M
wt	0	0	0
81	0.182982	0.0348613	0.252636
102	0.146772	0.0168745	0.0938314
88	0.106817	0.0039369	0.0278756
t test
phase G1	independent samples	coupled t test
clone 81	0.635607	0.652134
clone 88	0.0176905	0.0601807
clone 102	0.0881534	0.153909
phase S	independent samples	coupled t test
clone 81	0.000126748	0.00318783
clone 88	2.86417e-07	0.000218574
clone 102	0.000145605	0.00497103
phase G2/M
	independent samples	coupled t test
clone 81	0.00798318	0.0299193
clone 88	1.23217e-05	0.00143682
clone 102	0.00241988	0.0208451
