# Supplementary material for: SMC5/6 acts jointly with Fanconi anemia factors to support DNA repair and genome stability
Source: EMBO Rep. 2019 Dec 23;21(2):e48222. doi: 10.15252/embr.201948222 (PMC7001510; doi:10.15252/embr.201948222)
Supplement: Supplementary file 4 — Source Data for Figure 2 [file EMBR-21-e48222-s003.zip]

Archive with 13 entries (12 files):
- Fig.2A.xlsx
- __MACOSX/
- __MACOSX/._Fig.2A.xlsx
- Fig.2B.xlsx
- __MACOSX/._Fig.2B.xlsx
- Fig.2C.xlsx
- __MACOSX/._Fig.2C.xlsx
- Fig.2D.xlsx
- __MACOSX/._Fig.2D.xlsx
- Fig.2E.pptx
- __MACOSX/._Fig.2E.pptx
- Fig.2F.pptx
- __MACOSX/._Fig.2F.pptx
