# Supplementary material for: SMC5/6 acts jointly with Fanconi anemia factors to support DNA repair and genome stability
Source: EMBO Rep. 2019 Dec 23;21(2):e48222. doi: 10.15252/embr.201948222 (PMC7001510; doi:10.15252/embr.201948222)
Supplement: Supplementary file 4 — Source Data for Figure 2 [file EMBR-21-e48222-s003.zip › Fig.2A.xlsx]

## Sheet: Fig.2A
summary file CDDP
exp 1 20190528-20190530
	WT (DILUTED 1:2)	SMC5KO 81	SMC5KO 88	SMC5102
O uM	1	1	1	1
0.1 uM	0.759834	0.0982737	0.127217	0.128647
0.2 uM	0.609659	0.0577939	0.0586748	0.0620301
0.4 uM	0.283349	0.0474252	0.0510039	0.0434144
exp 2 20190529-20190531
	WT (DILUTED 1:2)	SMC5KO 81	SMC5KO 88	SMC5102
O uM	1	1	1	1
0.1 uM	1.03784	0.142404	0.0915182	0.111288
0.2 uM	0.795043	0.0595734	0.050755	0.0549587
0.4 uM	0.45057	0.0581445	0.0519812	0.0407223
exp 3 20190604-20190606
	DT40 wt (1:2)	SMC5KO81	SMC5KO88	SMC5KO102
0 uM	1	1	1	1
0.1 uM	0.83632	0.0981993	0.104738	0.0968004
0.2 uM	0.716849	0.0508001	0.0525048	0.0557543
0.4 uM	0.431706	0.0454729	0.0380277	0.043722
average
	WT	smc5 #1	smc5 #2	smc5 #3
0 uM	1	1	1	1
0.1 uM	0.877998	0.112959	0.107825	0.112245
0.2 uM	0.707184	0.0560558	0.0539782	0.057581
0.4 uM	0.388541	0.0503475	0.0470043	0.0426196
stand dev
	WT	smc5 #1	smc5 #2	smc5 #3
0 uM	0	0	0	0
0.1 uM	0.143613	0.0255	0.0180485	0.0159449
0.2 uM	0.0930693	0.00463771	0.00416043	0.00387349
0.4 uM	0.0915865	0.00682255	0.00778924	0.00165024
