# Supplementary material for: SMC5/6 acts jointly with Fanconi anemia factors to support DNA repair and genome stability
Source: EMBO Rep. 2019 Dec 23;21(2):e48222. doi: 10.15252/embr.201948222 (PMC7001510; doi:10.15252/embr.201948222)
Supplement: Supplementary file 4 — Source Data for Figure 2 [file EMBR-21-e48222-s003.zip › Fig.2B.xlsx]

## Sheet: Fig.2B
20151014
vitality
	mock smc5 81	smc5 81	smc5 compl 1	smcpl compl 2	dt40 wt
untreated	1	1	1	1	1
0,05 uM	0.229906	0.24234	0.946264	0.930964	1.01005
0, 1 uM	0.0698988	0.0923162	0.859398	0.860265	0.928278
0,2 uM	0.0228184	0.0529187	0.728115	0.762291	0.734575
20151015
	mock smc5 81	smc5 81	smc5 compl 1	smcpl compl 2	dt40 wt
untreated	1	1	1	1	1
0,05 uM	0.227423	0.2068	0.999325	0.876265	0.97842
0, 1 uM	0.066329	0.0929429	0.938259	0.87306	0.867694
0,2 uM	0.0330064	0.0689203	0.782917	0.745589	0.674179
20151016
	mock smc5 81	smc5 81	smc5 compl 1	smcpl compl 2	dt40 wt
untreated	1	1	1	1	1
0,05 uM	0.323746	0.356936	0.892871	1.00044	1.00135
0, 1 uM	0.116345	0.162961	0.825362	0.926853	0.916545
0,2 uM	0.0365618	0.0756649	0.679054	0.779343	0.683346
Average
	WT	smc5	smc5 +mock	smc5 +SMC5 #1	smc5 +SMC5 #2
0	1	1	1	1	1
0.05	0.996604	0.268692	0.260358	0.946153	0.935891
0.1	0.904173	0.116074	0.0841908	0.87434	0.886726
0.2	0.697367	0.0658346	0.0307956	0.730029	0.762407
Standard Dev
	WT	smc5	smc5 +mock	smc5 +SMC5 #1	smc5 +SMC5 #2
untreated	0	0	0	0	0
0,05 uM	0.0163376	0.0784604	0.0549092	0.0532269	0.0622349
0, 1 uM	0.0321313	0.0406073	0.0279031	0.0579124	0.0353351
0,2 uM	0.0325477	0.0116828	0.00713345	0.051958	0.0168775
matrici
0,05 uM
	mock smc5 81	smc5 81	smc5 compl 1	smcpl compl 2	dt40 wt
	0.229906	0.24234	0.946264	0.930964	1.01005
	0.227423	0.2068	0.999325	0.876265	0.97842
	0.323746	0.356936	0.892871	1.00044	1.00135
0,1 uM
	mock smc5 81	smc5 81	smc5 compl 1	smcpl compl 2	dt40 wt
	0.0698988	0.0923162	0.859398	0.860265	0.928278
	0.066329	0.0929429	0.938259	0.87306	0.916545
	0.116345	0.162961	0.825362	0.926853	0.904173
0,2 uM
	mock smc5 81	smc5 81	smc5 compl 1	smcpl compl 2	dt40 wt
	0.0228184	0.0529187	0.728115	0.762291	0.734575
	0.0330064	0.0689203	0.782917	0.745589	0.674179
	0.0365618	0.0756649	0.679054	0.779343	0.683346
f test
smc5 ko vs	mock smc5 81	smc5 81	smc5 compl 1	smcpl compl 2	dt40 wt		f test
0.05	0.657508		0.63034	0.772381	0.162659		cmpl1# vs	mock smc5 81	smc5 81	smc5 compl 1	smcpl compl 2	dt40 wt
0.1	0.641459		0.659213	0.861817	0.314557		0.05	0.968894	0.63034		0.84491	0.172204
0.2	0.543151		0.0962493	0.647878	0.0916668		0.1	0.376816	0.659213		0.54257	0.0830533
							0.2	0.037001	0.0962493		0.190887	0.563638
smc5 81mock	mock smc5 81	smc5 81	smc5 compl 1	smcpl compl 2	dt40 wt		f test
0.05		0.657508	0.968894	0.875415	0.162659		cmpl2# vs	mock smc5 81	smc5 81	smc5 compl 1	smcpl compl 2	dt40 wt
0.1		0.641459	0.376816	0.768156	0.314557		0.05	0.875415	0.772381		0.84491	0.128943
0.2		0.543151	0.037001	0.303132	0.0916668		0.1	0.768156	0.861817		0.54257	0.208495
							0.2	0.037001	0.647878		0.190887	0.423819
t test
smc5 ko vs	smc5 mock		smc5 compl 1	smcpl compl 2	dt40 wt
0,05 uM	0.88749		0.000244984	0.000322097	9.53791e-05
0,1 uM	0.32511		4.95106e-05	1.56977e-05	5.2007e-06
0,2 uM	0.01139		2.71644e-05	5.01724e-07	0.00157238
smc5 mock ko vs		smc5 81	smc5 compl 1	smc5 compl 2	wt dt40
0,05 uM		0.88749	0.00010029	0.000322097	2.41134e-05
0,1 uM		0.32511	2.87822e-05	1.56977e-05	1.18325e-06
0,2 uM		0.01139	0.00155147	1.90668e-06	4.13952e-06
smc5 comp1 1 vs
0,05 uM				smcc5 compl 2	wt dt40
0,1 uM				0.838784	0.191628
0,2 uM				0.767641	0.28624
				0.362647	0.408376
smcc5 compl 2 vs
			smc5 comp1 1		wt dt40
0,05 uM			0.838784		0.177529
0,1 uM			0.767641		0.241548
0,2 uM			0.362647		0.0371967
