# Supplementary material for: SMC5/6 acts jointly with Fanconi anemia factors to support DNA repair and genome stability
Source: EMBO Rep. 2019 Dec 23;21(2):e48222. doi: 10.15252/embr.201948222 (PMC7001510; doi:10.15252/embr.201948222)
Supplement: Supplementary file 4 — Source Data for Figure 2 [file EMBR-21-e48222-s003.zip › Fig.2C.xlsx]

## Sheet: Fig.2C
20181109
vitality
	smc5/ku70	smc5#	ku70	wt
untreated	1	1	1	1
0,05 uM	0.559579	0.693305	0.949669	0.977908
0, 1 uM	0.338555	0.421972	0.913288	0.955612
0,2 uM	0.186528	0.231498	0.863816	0.913981
20181114
	smc5/ku70	smc5#	ku70	wt
untreated	1	1	1	1
0,05 uM	0.521907	0.658011	1.0413	1.1807
0, 1 uM	0.277167	0.363124	0.906358	1.07939
0,2 uM	0.139147	0.19732	0.896337	1.02097
20181115
	smc5/ku70	smc5#	ku70	wt
untreated	1	1	1	1
0,05 uM	0.486252	0.756298	0.874232	1.04232
0, 1 uM	0.29215	0.413027	0.886061	1.06746
0,2 uM	0.142275	0.236461	0.86442	1.02192
	Average
			wt	ku70	smc5	smc5 ku70
		0	1	1	1	1
		0.025	1.06697	0.955067	0.702538	0.522579
		0.05	1.03416	0.901902	0.399374	0.302624
		0.1	0.985622	0.874857	0.22176	0.155983
	Standard Dev						.
			wt	ku70	smc5	smc5 ku70
		0	0	0	0	0
		0.025	0.103619	0.0836647	0.0497899	0.0366682
		0.05	0.0682822	0.0141496	0.0317103	0.0320063
		0.1	0.0620447	0.0186041	0.0213105	0.0264989
matrici
0,025 uM
	smc5/ku70	smc5#	ku70	wt
	0.559579	0.693305	0.949669	0.977908
	0.521907	0.658011	1.0413	1.1807
	0.486252	0.756298	0.874232	1.04232
0,05 uM
	smc5/ku70	smc5#	ku70	wt
	0.338555	0.421972	0.913288	0.955612
	0.277167	0.363124	0.906358	1.07939
	0.302624	0.399374	0.901902	1.06746
0,01 uM
	smc5/ku70	smc5#	ku70	wt
	0.186528	0.231498	0.863816	0.913981
	0.139147	0.19732	0.896337	1.02097
	0.142275	0.236461	0.86442	1.02192
f test deviazione standard vs wt
	smc5/ku70	smc5#	ku70
0.025 uM	0.222581	0.375156	0.789298
0.05 uM	0.338908	0.317937	0.0140215
1 uM	0.308538	0.211046	0.164986
f test deviazione standard vs smc5
	smc5/ku70		ku70	wt
0.025 uM	0.703296		0.523067	0.375156
0.05 uM	0.961808		0.0720153	0.317937
1 uM	0.78548		0.86501	0.211046
f test deviazione standard vs smc5/ku70
		smc5#	ku70	wt
0.025 uM		0.703296	0.322268	0.222581
0.05 uM		0.961808	0.0668941	0.338908
1 uM		0.78548	0.660326	0.308538
f test deviazione standard vs ku70
	smc5/ku70	smc5#		wt
	0.322268	0.523067		0.789298
	0.0668941	0.0720153		0.0140215
	0.660326	0.86501		0.164986
t test
smc5 ko vs	smc5/ku70		ku70	wt
0,05 uM	0.00727804		0.0108843	0.00536057
0, 1 uM	0.0229783		8.02301e-06	0.000119023
0,2 uM	0.0285594		2.33688e-06	3.56814e-05
smc5 ku70 ko vs		smc5#	ku70	wt
0,05 uM		0.00727804	0.00120482	0.00101424
0, 1 uM		0.0229783	4.91752e-06	7.30526e-05
0,2 uM		0.0285594	2.73096e-06	2.8731e-05
ku70 vs
	smc5/ku70	smc5#		wt
	0.00120482	0.0108843		0.219261
	4.91752e-06	4.91752e-06		0.0833573
	2.73096e-06	2.33688e-06		0.0414784
