# Supplementary material for: SMC5/6 acts jointly with Fanconi anemia factors to support DNA repair and genome stability
Source: EMBO Rep. 2019 Dec 23;21(2):e48222. doi: 10.15252/embr.201948222 (PMC7001510; doi:10.15252/embr.201948222)
Supplement: Supplementary file 4 — Source Data for Figure 2 [file EMBR-21-e48222-s003.zip › Fig.2D.xlsx]

## Sheet: Fig.2D
20170317
vitality
	SMC5/FANCC C4	SMC5/FANCC C5	SMC5 102	FANCC	WT
untreated	1	1	1	1	1
0,025 uM	0.598935	0.649467	0.591803	0.600667	1.0017
0,05 uM	0.399638	0.466131	0.36174	0.342496	0.988575
0,1 uM	0.238296	0.218001	0.179004	0.104139	0.887292
20170322
	SMC5/FANCC C4	SMC5/FANCC C5	SMC5 102	FANCC	WT
untreated	1	1	1	1	1
0,025 uM	0.740154	0.66068	0.637765	0.548889	0.978706
0,05 uM	0.522665	0.45658	0.404937	0.309579	0.944739
0,1 uM	0.315699	0.262225	0.161534	0.0836306	0.845923
20170123
	SMC5/FANCC C4	SMC5/FANCC C5	SMC5 102	FANCC	WT
untreated	1	1	1	1	1
0,025 uM	0.676052	0.619945	0.602255	0.536344	0.9689
0,05 uM	0.494485	0.435542	0.358203	0.314439	0.878258
0,1 uM	0.284002	0.238355	0.139328	0.0834889	0.772515
Average
	WT	smc5 fancc #1	smc5 fancc #2	smc5	fancc
0	1	1	1	1	1
0.025	0.983101	0.671714	0.643364	0.610607	0.561967
0.05	0.937191	0.472263	0.452751	0.37496	0.322171
0.1	0.835243	0.279332	0.239527	0.159955	0.0904196
Standard Dev
	WT	smc5 fancc #1	smc5 fancc #2	smc5	fancc
untreated	0	0	0	0	0
0,025 uM	0.0168346	0.0707093	0.0210424	0.0240926	0.0340975
0,05 uM	0.0555447	0.0644538	0.0156498	0.0260211	0.0177689
0,1 uM	0.0581292	0.0389126	0.0221353	0.0198853	0.0118819
	smc5 / fanc c#1	smc5 / fanc c#2	smc5#1	fanc c#1	DT40 wt
0	1	1	1	1	1
0.025	0.671714	0.643364	0.610607	0.561967	0.983101
0.05	0.472263	0.452751	0.37496	0.322171	0.937191
0.1	0.279332	0.239527	0.159955	0.0904196	0.835243
matrici
0,05 uM
	SMC5/FANCC C4	SMC5/FANCC C5	SMC5 102	FANCC	WT
	0.598935	0.649467	0.591803	0.600667	1.0017
	0.740154	0.66068	0.637765	0.548889	0.978706
	0.676052	0.619945	0.602255	0.536344	0.9689
0,1 uM
	SMC5/FANCC C4	SMC5/FANCC C5	SMC5 102	FANCC	WT
	0.399638	0.466131	0.36174	0.342496	0.988575
	0.522665	0.45658	0.404937	0.309579	0.944739
	0.472263	0.452751	0.37496	0.322171	0.937191
0,2 uM
	SMC5/FANCC C4	SMC5/FANCC C5	SMC5 102	FANCC	WT
	0.238296	0.218001	0.179004	0.104139	0.887292
	0.315699	0.262225	0.161534	0.0836306	0.845923
	0.284002	0.238355	0.139328	0.0834889	0.772515
f test							f test vs smc5
vs fanc	SMC5/FANCc KO C 4	smc5/fancc c5	smc5		wt		SMC5/FANCc KO C 4	smc5/fancc c5		fancc	wt
0,025 uM	0.37733	0.55161	0.666005		0.391971		0.208038	0.865456		0.666005	0.656135
0,05 uM	0.134542	0.293714	0.720509		0.52764		0.227071	0.176735		0.720509	0.777796
0,1 uM	0.170572	0.44737	0.526198		0.0802115		0.170572	0.893212		0.526198	0.209528
vs smc5
t test
KO VS fanc SINGLE							t ttest vs smc5
	SMC5/FANCc KO C 4	smc5/fancc c5	smc5		wt		SMC5/FANCc KO C 4	smc5/fancc c5		fancc	wt
0,05 uM	0.072648	0.0244799	0.113769		4.35272e-05		0.229486	0.150795		0.113769	4.35272e-05
0,1 uM	0.0192778	0.000209417	0.0250691		4.54036e-06		0.0903055	0.000209417		0.0250691	9.51139e-06
0,2 uM	0.00129767	0.000504977	0.00651939		2.64684e-05		0.00909337	0.00979411		0.00651939	4.48446e-05
f test smc5 fancc4
		SMC5/FANCC C5	SMC5 102	FANCC	WT
0,05 uM		0.16271	0.208038	0.37733	0.107285
0,1 uM		0.0245254	0.227071	0.134542	0.335076
0,2 uM		0.488957	0.227071	0.170572	0.618895
t test smc5 fancc4
		0.542087	0.229486	0.072648	0.00176062
		0.875293	0.0903055	0.0192778	0.000230445
		0.19839	0.00909337	0.00129767	0.000161415
f test smc5 fancc5
	SMC5/FANCc KO C 4		smc5	FANCC	wt
	0.16271		0.865456	0.55161	0.780525
	0.0245254		0.176735	0.293714	0.116206
	0.488957		0.893212	0.44737	0.253283
t.test
	0.542087		0.150795	0.0244799	4.35272e-05
	0.875293		0.00433032	0.000209417	4.54036e-06
	0.19839		0.00979411	0.000504977	2.64684e-05
