# Supplementary material for: SMC5/6 acts jointly with Fanconi anemia factors to support DNA repair and genome stability
Source: EMBO Rep. 2019 Dec 23;21(2):e48222. doi: 10.15252/embr.201948222 (PMC7001510; doi:10.15252/embr.201948222)
Supplement: Supplementary file 5 — Source Data for Figure 3 [file EMBR-21-e48222-s004.zip]

Archive with 15 entries (14 files):
- Fig.3A_left.xlsx
- Fig.3A_right.xlsx
- Fig.3B.xlsx
- Fig.3C_left.xlsx
- Fig.3C_right.xlsx
- Fig.3D_left.xlsx
- Fig.3D_right.xlsx
- __MACOSX/
- __MACOSX/._Fig.3A_left.xlsx
- __MACOSX/._Fig.3A_right.xlsx
- __MACOSX/._Fig.3B.xlsx
- __MACOSX/._Fig.3C_left.xlsx
- __MACOSX/._Fig.3C_right.xlsx
- __MACOSX/._Fig.3D_left.xlsx
- __MACOSX/._Fig.3D_right.xlsx
