# Supplementary material for: SMC5/6 acts jointly with Fanconi anemia factors to support DNA repair and genome stability
Source: EMBO Rep. 2019 Dec 23;21(2):e48222. doi: 10.15252/embr.201948222 (PMC7001510; doi:10.15252/embr.201948222)
Supplement: Supplementary file 5 — Source Data for Figure 3 [file EMBR-21-e48222-s004.zip › Fig.3A_left.xlsx]

## Sheet: Fig.3A left
	0 h	24 h	48 h	72 h	96 h
WT	100000	516667	4160000	48640000	4.18133e+08
fancm	100000	1.13333e+06	6.98667e+06	7.78667e+07	5.71733e+08
smc5	100000	246667	1080000	4.98667e+06	2.53867e+07
fancm smc5 #1	100000	283333	1.22667e+06	4.69333e+06	2.02667e+07
fancm smc5 #2	100000	353333	1280000	6.34667e+06	26240000
DEV. STANDARD
	DAY 1	DAY 2	DAY 3	DAY 4	DAY 5
WT	0	175594	1.98071e+06	1.6787e+07	3.69504e+07
fancm	0	152753	1.92887e+06	2.56666e+07	1.35664e+08
smc5	0	20816.7	144222	892039	6.66133e+06
fancm smc5 #1	0	55075.7	161658	1.72573e+06	1.09799e+07
fancm smc5 #2	0	75718.8	317490	805316	1.9984e+06
