# Supplementary material for: SMC5/6 acts jointly with Fanconi anemia factors to support DNA repair and genome stability
Source: EMBO Rep. 2019 Dec 23;21(2):e48222. doi: 10.15252/embr.201948222 (PMC7001510; doi:10.15252/embr.201948222)
Supplement: Supplementary file 5 — Source Data for Figure 3 [file EMBR-21-e48222-s004.zip › Fig.3A_right.xlsx]

## Sheet: Fig.3Aright
Average
	WT	fancm	smc5	smc5 fancm #1	smc5 fancm #2
0	1	1	1	1	1
0.025	0.930321	0.780162	0.528179	0.553066	0.580144
0.05	0.939286	0.704992	0.301559	0.38005	0.381651
0.1	0.816184	0.486453	0.113187	0.193305	0.19706
Standard Dev
	WT	fancm	smc5	smc5 fancm #1	smc5 fancm #2
untreated	0	0	0	0	0
0,025 uM	0.0496211	0.0623151	0.0601195	0.0160974	0.0137036
0,05 uM	0.0962237	0.0186479	0.0286891	0.0531707	0.032909
0,1 uM	0.180486	0.0773142	0.0208852	0.00814033	0.00332192
