# Supplementary material for: SMC5/6 acts jointly with Fanconi anemia factors to support DNA repair and genome stability
Source: EMBO Rep. 2019 Dec 23;21(2):e48222. doi: 10.15252/embr.201948222 (PMC7001510; doi:10.15252/embr.201948222)
Supplement: Supplementary file 5 — Source Data for Figure 3 [file EMBR-21-e48222-s004.zip › Fig.3B.xlsx]

## Sheet: 1st
Seeded Cell No.
CDDP (nM)	FR01		FR04		FR35		FR44		FR46
0	200	200	250	250	250	250	250	250	250	250		Better to seed half number of cells
12.5	200	200	500	500	500	500	500	500	250	250
25	200	200	1000	1000	1000	1000	1000	1000	250	250
50	200	200	2000	2000	2000	2000	2000	2000	250	250
100	200	200	5000	5000	5000	5000	5000	5000	500	500
200	200	200	10000	10000	10000	10000	10000	10000	1000	1000
Appeared Colony No.
CDDP (nM)	FR01		FR04		FR35		FR44		FR46			Too many colonies
0	190	164	223	228	83	83	60	54	280	306
12.5	165	170	340	360	140	155	64	97	238	254
25	148	162	364	432	205	204	138	172	215	228
50	140	146	370	390	189	184	116	100	177	188
100	146	138	580	408	232	249	133	105	228	238
200	127	144	231	224	171	189	81	118	516	428
Survival
CDDP (nM)	FR01		FR04		FR35		FR44		FR46			Inefficient colony formation
0	0.95	0.82	0.892	0.912	0.332	0.332	0.24	0.216	1.12	1.224
12.5	0.825	0.85	0.68	0.72	0.28	0.31	0.128	0.194	0.952	1.016
25	0.74	0.81	0.364	0.432	0.205	0.204	0.138	0.172	0.86	0.912
50	0.7	0.73	0.185	0.195	0.0945	0.092	0.058	0.05	0.708	0.752
100	0.73	0.69	0.116	0.0816	0.0464	0.0498	0.0266	0.021	0.456	0.476
200	0.635	0.72	0.0231	0.0224	0.0171	0.0189	0.0081	0.0118	0.516	0.428
Average Efficency
CDDP (nM)	FR01	FR04	FR35	FR44	FR46
0	0.885	0.902	0.332	0.228	1.172
12.5	0.8375	0.7	0.295	0.161	0.984
25	0.775	0.398	0.2045	0.155	0.886
50	0.715	0.19	0.09325	0.054	0.73
100	0.71	0.0988	0.0481	0.0238	0.466
200	0.6775	0.02275	0.018	0.00995	0.472
Survival
CDDP (nM)	WT	smc5	smc5 fancm #1	smc5 fancm #2	fancm
0	100	100	100	100	100
12.5	94.6328	77.6053	88.8554	70.614	83.959
25	87.5706	44.1242	61.5964	67.9825	75.5973
50	80.791	21.0643	28.0873	23.6842	62.2867
100	80.226	10.9534	14.488	10.4386	39.7611
200	76.5537	2.52217	5.42169	4.36404	40.273

## Sheet: 2nd
Seeded Cell No.
CDDP (nM)	FR01		FR04		FR35		FR44		FR46
0	200	200	250	250	250	250	250	250	250	250		Better to seed half number of cells
12.5	200	200	500	500	500	500	500	500	250	250
25	200	200	1000	1000	1000	1000	1000	1000	250	250
50	200	200	2000	2000	2000	2000	2000	2000	250	250
100	200	200	5000	5000	5000	5000	5000	5000	500	500
200	200	200	10000	10000	10000	10000	10000	10000	1000	1000
Appeared Colony No.
CDDP (nM)	FR01		FR04		FR35		FR44		FR46			Too many colonies
0	218	218	115	127	102	91	66	63	228	231
12.5	205	220	180	217	120	153	62	74	196	209
25	212	193	303	321	195	192	103	97	170	199
50	185	193	208	230	156	157	72	66	141	154
100	192	182	184	185	107	102	55	45	229	207
200	155	163	77	81	67	70	29	41	356	338
Survival
CDDP (nM)	FR01		FR04		FR35		FR44		FR46			Inefficient colony formation
0	1.09	1.09	0.46	0.508	0.408	0.364	0.264	0.252	0.912	0.924
12.5	1.025	1.1	0.36	0.434	0.24	0.306	0.124	0.148	0.784	0.836
25	1.06	0.965	0.303	0.321	0.195	0.192	0.103	0.097	0.68	0.796
50	0.925	0.965	0.104	0.115	0.078	0.0785	0.036	0.033	0.564	0.616
100	0.96	0.91	0.0368	0.037	0.0214	0.0204	0.011	0.009	0.458	0.414
200	0.775	0.815	0.0077	0.0081	0.0067	0.007	0.0029	0.0041	0.356	0.338
Average Efficency
CDDP (nM)	FR01	FR04	FR35	FR44	FR46
0	1.09	0.484	0.386	0.258	0.918
12.5	1.0625	0.397	0.273	0.136	0.81
25	1.0125	0.312	0.1935	0.1	0.738
50	0.945	0.1095	0.07825	0.0345	0.59
100	0.935	0.0369	0.0209	0.01	0.436
200	0.795	0.0079	0.00685	0.0035	0.347
Survival
CDDP (nM)	WT	smc5	smc5 fancm #1	smc5 fancm #2	fancm
0	100	100	100	100	100
12.5	97.4771	82.0248	70.7254	52.7132	88.2353
25	92.8899	64.4628	50.1295	38.7597	80.3922
50	86.6972	22.624	20.272	13.3721	64.2702
100	85.7798	7.62397	5.41451	3.87597	47.4946
200	72.9358	1.63223	1.77461	1.35659	37.7996

## Sheet: summary
1st							2nd
CDDP (nM)	WT	smc5	smc5 fancm #1	smc5 fancm #2	fancm		CDDP (nM)	WT	smc5	smc5 fancm #1	smc5 fancm #2	fancm
0	100	100	100	100	100		0	100	100	100	100	100
12.5	94.6328	77.6053	88.8554	70.614	83.959		12.5	97.4771	82.0248	70.7254	52.7132	88.2353
25	87.5706	44.1242	61.5964	67.9825	75.5973		25	92.8899	64.4628	50.1295	38.7597	80.3922
50	80.791	21.0643	28.0873	23.6842	62.2867		50	86.6972	22.624	20.272	13.3721	64.2702
100	80.226	10.9534	14.488	10.4386	39.7611		100	85.7798	7.62397	5.41451	3.87597	47.4946
200	76.5537	2.52217	5.42169	4.36404	40.273		200	72.9358	1.63223	1.77461	1.35659	37.7996
AV
CDDP (nM)	WT	smc5	smc5 fancm #1	smc5 fancm #2	fancm
0	100	100	100	100	100
12.5	96.0549	79.8151	79.7904	61.6636	86.0972
25	90.2303	54.2935	55.863	53.3711	77.9947
50	83.7441	21.8441	24.1797	18.5282	63.2784
100	83.0029	9.2887	9.95123	7.15728	43.6278
200	74.7447	2.0772	3.59815	2.86031	39.0363
SD
CDDP (nM)	WT	smc5	smc5 fancm #1	smc5 fancm #2	fancm
0	0	0	0	0	1.00486e-14
12.5	1.42215	2.20974	9.06502	8.95043	2.13812
25	2.65964	10.1693	5.73343	14.6114	2.39744
50	2.95314	0.779833	3.90766	5.15606	0.991732
100	2.77691	1.66473	4.53672	3.28131	3.86673
200	1.80895	0.444971	1.82354	1.50372	1.23674

## Sheet: for PRISM
1st												2nd
CDDP (nM)	FR01		FR04		FR35		FR44		FR46			CDDP (nM)	FR01		FR04		FR35		FR44		FR46
0	0.95	0.82	0.892	0.912	0.332	0.332	0.24	0.216	1.12	1.224		0	1.09	1.09	0.46	0.508	0.408	0.364	0.264	0.252	0.912	0.924
12.5	0.825	0.85	0.68	0.72	0.28	0.31	0.128	0.194	0.952	1.016		12.5	1.025	1.1	0.36	0.434	0.24	0.306	0.124	0.148	0.784	0.836
25	0.74	0.81	0.364	0.432	0.205	0.204	0.138	0.172	0.86	0.912		25	1.06	0.965	0.303	0.321	0.195	0.192	0.103	0.097	0.68	0.796
50	0.7	0.73	0.185	0.195	0.0945	0.092	0.058	0.05	0.708	0.752		50	0.925	0.965	0.104	0.115	0.078	0.0785	0.036	0.033	0.564	0.616
100	0.73	0.69	0.116	0.0816	0.0464	0.0498	0.0266	0.021	0.456	0.476		100	0.96	0.91	0.0368	0.037	0.0214	0.0204	0.011	0.009	0.458	0.414
200	0.635	0.72	0.0231	0.0224	0.0171	0.0189	0.0081	0.0118	0.516	0.428		200	0.775	0.815	0.0077	0.0081	0.0067	0.007	0.0029	0.0041	0.356	0.338
CDDP (nM)	WT				smc5				fancm				smc5 fancm #1				smc5 fancm #2
0	0.95	0.82	1.09	1.09	0.892	0.912	0.46	0.508	1.12	1.224	0.912	0.924	0.332	0.332	0.408	0.364	0.24	0.216	0.264	0.252
12.5	0.825	0.85	1.025	1.1	0.68	0.72	0.36	0.434	0.952	1.016	0.784	0.836	0.28	0.31	0.24	0.306	0.128	0.194	0.124	0.148
25	0.74	0.81	1.06	0.965	0.364	0.432	0.303	0.321	0.86	0.912	0.68	0.796	0.205	0.204	0.195	0.192	0.138	0.172	0.103	0.097
50	0.7	0.73	0.925	0.965	0.185	0.195	0.104	0.115	0.708	0.752	0.564	0.616	0.0945	0.092	0.078	0.0785	0.058	0.05	0.036	0.033
100	0.73	0.69	0.96	0.91	0.116	0.0816	0.0368	0.037	0.456	0.476	0.458	0.414	0.0464	0.0498	0.0214	0.0204	0.0266	0.021	0.011	0.009
200	0.635	0.72	0.775	0.815	0.0231	0.0224	0.0077	0.0081	0.516	0.428	0.356	0.338	0.0171	0.0189	0.0067	0.007	0.0081	0.0118	0.0029	0.0041
CDDP (nM)	WT	0	0	0	smc5	0	0	0	fancm	0	0	0	smc5 fancm #1	0	0	0	smc5 fancm #2	0	0	0
0	100	100	100	100	100	100	100	100	100	100	100	100	100	100	100	100	100	100	100	100
12.5	86.8421	103.659	94.0367	100.917	76.2332	78.9474	78.2609	85.4331	85	83.0065	85.9649	90.4762	84.3373	93.3735	58.8235	84.0659	53.3333	89.8148	46.9697	58.7302
25	77.8947	98.7805	97.2477	88.5321	40.8072	47.3684	65.8696	63.189	76.7857	74.5098	74.5614	86.1472	61.747	61.4458	47.7941	52.7473	57.5	79.6296	39.0152	38.4921
50	73.6842	89.0244	84.8624	88.5321	20.7399	21.3816	22.6087	22.6378	63.2143	61.4379	61.8421	66.6667	28.4639	27.7108	19.1176	21.5659	24.1667	23.1481	13.6364	13.0952
100	76.8421	84.1463	88.0734	83.4862	13.0045	8.94737	8	7.28346	40.7143	38.8889	50.2193	44.8052	13.9759	15	5.2451	5.6044	11.0833	9.72222	4.16667	3.57143
200	66.8421	87.8049	71.1009	74.7706	2.58969	2.45614	1.67391	1.59449	46.0714	34.9673	39.0351	36.5801	5.1506	5.69277	1.64216	1.92308	3.375	5.46296	1.09848	1.62698
