# Supplementary material for: SMC5/6 acts jointly with Fanconi anemia factors to support DNA repair and genome stability
Source: EMBO Rep. 2019 Dec 23;21(2):e48222. doi: 10.15252/embr.201948222 (PMC7001510; doi:10.15252/embr.201948222)
Supplement: Supplementary file 5 — Source Data for Figure 3 [file EMBR-21-e48222-s004.zip › Fig.3C_right.xlsx]

## Sheet: Fig.3C right
20151120
vitality
	rad17/smc5#1	rad17/smc5#2	rad17/smc5#3	smc5#1	rad17#	DT40 wt
untreated	1	1	1	1	1	1
0,05 uM	0.300937	0.317974	0.325225	0.344161	0.405113	0.927999
0, 1 uM	0.111632	0.119365	0.119984	0.146169	0.150821	0.829963
20151125
	rad17/smc5#1	rad17/smc5#2	rad17/smc5#3	smc5#1	rad17#	DT40 wt
untreated	1	1	1	1	1	1
0,05 uM	0.297681	0.265791	0.258393	0.316364	0.415766	0.852169
0, 1 uM	0.149957	0.116249	0.114992	0.137634	0.182433	0.855627
20151126
	rad17/smc5#1	rad17/smc5#2	rad17/smc5#3	smc5#1	rad17#	DT40 wt
untreated	1	1	1	1	1	1
0,05 uM	0.352942	0.327718	0.331912	0.319766	0.544102	0.943752
0, 1 uM	0.136745	0.13278	0.138721	0.123862	0.248915	0.824749
average
	WT	rad17	smc5	smc5 rad17 #1	smc5 rad17 #2	smc5 rad17 #3
0	1	1	1	1	1	1
0.05	0.907973	0.454994	0.326764	0.317187	0.303828	0.305177
0.1	0.836779	0.194056	0.135888	0.132778	0.122798	0.124566
Standard Dev
	WT	rad17	smc5	smc5 rad17 #1	smc5 rad17 #2	smc5 rad17 #3
untreated	0	0	0	0	0	0
0,05 uM	0.0489655	0.0773536	0.0151623	0.0310077	0.0332991	0.0406536
0, 1 uM	0.0165291	0.0500692	0.0112557	0.019468	0.00878427	0.0125106
matrici
0,05 uM
	rad17/smc5#1	rad17/smc5#2	rad17/smc5#3	smc5#1	rad17#	DT40 wt
	0.300937	0.317974	0.325225	0.344161	0.405113	0.927999
	0.297681	0.265791	0.258393	0.316364	0.415766	0.852169
	0.352942	0.327718	0.331912	0.319766	0.544102	0.943752
0,1 uM
	rad17/smc5#1	rad17/smc5#2	rad17/smc5#3	smc5#1	rad17#	DT40 wt
	0.111632	0.119365	0.119984	0.146169	0.150821	0.829963
	0.149957	0.116249	0.114992	0.137634	0.182433	0.855627
	0.132778	0.122798	0.124566	0.135888	0.194056	0.824749
f test standard deviation vs rad17
	rad17/smc5#1	rad17/smc5#2	rad17/smc5#3	smc5#1		DT40 wt
0,05 uM	0.27688	0.312681	0.432859	0.0739991		0.572143
0, 1 uM	0.848	0.0419739	0.0875835	0.114025		0.706123
t test
smc5 ko vs	rad17/smc5#1	rad17/smc5#2	rad17/smc5#3	rad17#	rad17#
0,05 uM	0.655925	0.338644	0.437434	0.0479436	3.96459e-05
0,1 uM	0.504665	0.00524007	0.00889569	0.0542813	2.59973e-07
rad17 ko vs	rad17/smc5#1	rad17/smc5#2	rad17/smc5#3	smc5#1	DT40 wt
0,05 uM	0.0457382	0.0359073	0.0411656	0.0479436	0.00101807
0,1 uM	0.0598259	0.0125236	0.0133354	0.0542813	2.08291e-06
0,1 uM		0.046185	0.044116	0.101368
