# Supplementary material for: SMC5/6 acts jointly with Fanconi anemia factors to support DNA repair and genome stability
Source: EMBO Rep. 2019 Dec 23;21(2):e48222. doi: 10.15252/embr.201948222 (PMC7001510; doi:10.15252/embr.201948222)
Supplement: Supplementary file 5 — Source Data for Figure 3 [file EMBR-21-e48222-s004.zip › Fig.3D_left.xlsx]

## Sheet: Fig.3D left
20170709
DAY1 plated 100000 cells/genotype
20170110
		Counts	Note	AVERAGE
smc5/ddx11 33		420000	DILUTED 1:4	340000
		210000
		390000
SMC5 KO 102		240000	DILUTED 1:4	246667
		270000
		230000
ddx11		600000	DILUTED 1:8	433333
		400000
		300000
DT40 wt		700000	DILUTED 1:8	516667
		500000
		350000
20170111
		Counts	Note	AVERAGE
smc5/ddx11 33		440000	DILUTED 1:4	356667
		330000
		300000
SMC5 KO 102		300000	DILUTED 1:4	270000
		280000
		230000
ddx11		640000	DILUTED 1:8	460000
		500000
		240000
DT40 wt		800000	DILUTED 1:8	520000
		430000
		330000
20170112
		Counts	Note	AVERAGE
smc5/ddx11 33		350000	DILUTED 1:4	480000
		450000
		640000
SMC5 KO 102		290000	DILUTED 1:4	311667
		270000
		375000
ddx11		650000	DILUTED 1:8	496667
		500000
		340000
DT40 wt		1000000	DILUTED 1:8	760000
		800000
		480000
20170113
		Counts	Note	AVERAGE
smc5/ddx11 33		700000	DILUTED 1:4	700000
		650000
		750000
SMC5 KO 102		430000	DILUTED 1:4	396667
		480000
		280000
ddx11		800000	DILUTED 1:8	533333
		500000
		300000
DT40 wt		900000	DILUTED 1:8	816667
		900000
		650000
Average
	0 h	24 h	48 h	72 h	96 h
WT	100000	516667	4160000	48640000	4.18133e+08
ddx11	100000	433333	3680000	3.17867e+07	2.73067e+08
ddx11 smc5	100000	340000	1.42667e+06	7680000	44800000
smc5	100000	246667	1080000	4.98667e+06	2.53867e+07
Standard Dev
	DAY 1	DAY 2	DAY 3	DAY 4	DAY 5
DT40 WT	0	175594	1.98071e+06	1.6787e+07	3.69504e+07
DDX11	0	152753	1.62382e+06	9.92172e+06	6.44253e+07
SMC5/DDX11 33	0	113578	294845	2.35695e+06	3200000
SMC5 102	0	20816.7	144222	892039	6.66133e+06
Doubling time
	DAY 1	DAY 2	DAY 3	DAY 4	DAY 5	Average	standard dev
smc5/ddx11#		13.5936	11.5996	9.88281	9.43277	10.3051	1.14345
smc5#1		18.4252	11.2655	10.8743	10.2218	10.7872	0.527275
ddx11#		11.345	7.77666	7.71544	7.73505	7.74239	0.0312618
wt		10.1299	7.97534	6.76535	7.73259	7.49109	0.640122
