# Supplementary material for: SMC5/6 acts jointly with Fanconi anemia factors to support DNA repair and genome stability
Source: EMBO Rep. 2019 Dec 23;21(2):e48222. doi: 10.15252/embr.201948222 (PMC7001510; doi:10.15252/embr.201948222)
Supplement: Supplementary file 5 — Source Data for Figure 3 [file EMBR-21-e48222-s004.zip › Fig.3D_right.xlsx]

## Sheet: Fig.3D right
20170106
viability
	SMC5/DDX11 clone 33	SMC5102	DDX11	WT
untreated	1	1	1	1
0,025 uM	0.705405	0.530682	1.03247	0.959075
0,05 uM	0.415775	0.277114	0.817059	0.88364
0,1 uM	0.209876	0.111697	0.373099	0.605362
20170119
	SMC5/DDX11 clone 33	SMC5102	DDX11	WT
untreated	1	1	1	1
0,025 uM	0.579965	0.50885	0.797665	0.940011
0,05 uM	0.355787	0.280086	0.707373	0.905189
0,1 uM	0.205114	0.110302	0.532912	0.84199
20170123
	SMC5/DDX11 clone 33	SMC5102	DDX11	WT
untreated	1	1	1	1
0,025 uM	0.61296	0.464752	0.980153	0.857586
0,05 uM	0.430411	0.311169	0.796962	0.885438
0,1 uM	0.19218	0.0899916	0.418524	0.775466
2017011
	1	1	1	1
	0.551172	0.60843	0.810996	0.96461
	0.356133	0.337866	0.688504	1.08288
	0.21057	0.140755	0.369455	1.04192
Average
	WT	ddx11	ddx11 smc5	smc5
0	1	1	1	1
0.025	0.930321	0.90532	0.612375	0.528179
0.05	0.939286	0.752475	0.389526	0.301559
0.1	0.816184	0.423498	0.204435	0.113187
Standard Dev
	WT	ddx11	ddx11 smc5	smc5
untreated	0	0	0	0
0,025 uM	0.0496211	0.118677	0.0669608	0.0601195
0,05 uM	0.0962237	0.0639705	0.0392173	0.0286891
0,1 uM	0.180486	0.0762821	0.00852211	0.0208852
