# Supplementary material for: SMC5/6 acts jointly with Fanconi anemia factors to support DNA repair and genome stability
Source: EMBO Rep. 2019 Dec 23;21(2):e48222. doi: 10.15252/embr.201948222 (PMC7001510; doi:10.15252/embr.201948222)
Supplement: Supplementary file 6 — Source Data for Figure 4 [file EMBR-21-e48222-s005.zip]

Archive with 9 entries (8 files):
- Fig.4A_left.pptx
- Fig.4A_right.xlsx
- Fig.4B_down.xlsx
- Fig.4B_up_WB.pptx
- __MACOSX/
- __MACOSX/._Fig.4A_left.pptx
- __MACOSX/._Fig.4A_right.xlsx
- __MACOSX/._Fig.4B_down.xlsx
- __MACOSX/._Fig.4B_up_WB.pptx
