# Supplementary material for: SMC5/6 acts jointly with Fanconi anemia factors to support DNA repair and genome stability
Source: EMBO Rep. 2019 Dec 23;21(2):e48222. doi: 10.15252/embr.201948222 (PMC7001510; doi:10.15252/embr.201948222)
Supplement: Supplementary file 6 — Source Data for Figure 4 [file EMBR-21-e48222-s005.zip › Fig.4A_right.xlsx]

## Sheet: DATA Figure 4A
	siLACZ	siSMC6 (n=30)	siSMC6 (n=7)	siSMC5 (n=10)	siSMC5 (n=8)	siFANCD2 (n=24)	siFANCD2	Code exp
Protein expression		FANCD2	SMC5	FANCD2	SMC6	SMC6	SMC5
	1	1				2.42		si3
	1	2.52						wbif4
	1	2.055						expC
	1	2.45				1.51		si4
	1	1.167				1.952		si5
	1	1.04						p2
	1	0.935						p2b
	1	0.932				1.874		P3
	1	2.543				1.552		exp C2
	1	0.97				1.48		exp C4
	1	0.81				2.28		exp D
	1	1.054				2.754		exp E
	1	1.458				2.234		exp F
	1	1.187				1.429		expH
	1	1.889				1.373		EXP J
	1	1.031				1.346		exp M
	1	0.808				3.37		exp O
	1	1.054				2.391		exp P
	1	1.524				2.293		exp R
	1	1.335				2.369		exp Q
	1	2.81	0.561	3.167			2.36	exp T
	1	1.453	0.687	2.083	0.394	1.769		exp V
	1	1.664	0.471	1.631	0.187	1.631		exp X
	1	2.468		2.127	0.122	1.626	2.058	exp Y
	1	1.4	0.263	1.319	0.209	2.015	1.277	AB
	1	2.051		2.079		2.202	3.104	AD
	1	1.427	0.37	2.838	0.538	1.314	1.857	AE
	1	1.564	0.184	1.866	0.304	2.81	2.112	AF
	1	1.375	0.185	1.437	0.254	3.8	2.689	AG
	1	1.041		1.283	0.102			AH
Mean	1	1.5005	0.388714	1.983	0.26375	2.07475	2.20814
SD	0	0.578	0.193	0.627	0.145	0.646	0.588
SEM	0	0.105	0.073	0.198	0.051	0.131	0.222
Paired t test		p<0.0001	p=0.0001	p=0.0001	p<0.0001	p<0.0001	p=0.0002
(GraphPad calculator)
		n=30
	siLacZ	siSMC5	siSMC6	siFANCD2
SMC5	1	0	0.39	2.21
SMC6	1	0.26	0	2.07
FANCD2	1	1.98	1.52	0
	0	0	0.07	0.22
	0	0.05	0	0.13
	0	0.2	0.11	0
