# Supplementary material for: SMC5/6 acts jointly with Fanconi anemia factors to support DNA repair and genome stability
Source: EMBO Rep. 2019 Dec 23;21(2):e48222. doi: 10.15252/embr.201948222 (PMC7001510; doi:10.15252/embr.201948222)
Supplement: Supplementary file 6 — Source Data for Figure 4 [file EMBR-21-e48222-s005.zip › Fig.4B_down.xlsx]

## Sheet: Fig.4B
	MMC	CTRL						siSMC6						siFANCJ						siFANCD2						siSMC6+siFANCJ						siSMC6+siFANCD2
		EXPT-1	EXPT-2	EXPT-3	Average	Standard Dev	SEM	EXPT-1	EXPT-2	EXPT-3	Average	Standard Dev	SEM	EXPT-1	EXPT-2	EXPT-3	Average	Standard Dev	SEM	EXPT-1	EXPT-2	EXPT-3	Average	Standard Dev	SEM	EXPT-1	EXPT-2	EXPT-3	Average	Standard Dev	SEM	EXPT-1	EXPT-2	EXPT-3	Average	Standard Dev	SEM
	0	100	100	100	100	0	0	100	100	100	100	0	0	100	100	100	100	0	0	100	100	100	100	0	0	100	100	100	100	0	0	100	100	100	100	0	0
	10	83.2919	85.1806	83.6356	84.0361	1.00597	0.580817	87.728	85.4672	77.6912	83.6288	5.26491	3.03979	70.1407	71.2971	69.7337	70.3905	0.811063	0.468281	62.6673	71.5043	58.9776	64.383	6.43717	3.71661	81.0281	80.0688	79.8094	80.3021	0.64198	0.370658	77.5581	75.4798	68.6659	73.9013	4.65155	2.68565
	20	82.7066	77.997	76.3426	79.0154	3.30199	1.90646	70.094	67.8467	63.5516	67.1641	3.32417	1.91927	46.7625	53.1167	48.0105	49.2965	3.36668	1.94381	38.2029	44.4486	36.6387	39.7634	4.13222	2.38581	51.4249	54.5813	59.095	55.0337	3.85503	2.22577	53.7326	56.9243	48.0154	52.8907	4.51371	2.60607
	30	89.6772	68.093	65.4773	74.4158	13.2813	7.66818	61.8574	61.4249	53.0849	58.7891	4.94468	2.8549	33.5891	42.3843	33.2055	36.3929	5.1922	2.99781	24.9207	31.0246	21.7989	25.9147	4.69251	2.7093	39.4145	46.9978	45.8938	44.102	4.0969	2.36542	40.4997	44.2171	32.3679	39.0283	6.06012	3.49892
	40	78.0773	66.7817	57.0455	67.3015	10.5256	6.07712	57.3245	57.8849	45.2269	53.4788	7.15185	4.12924	24.5847	30.6725	27.7357	27.6643	3.04451	1.7578	18.0425	24.1465	13.6376	18.6089	5.27731	3.04694	31.1097	37.0062	38.4868	35.5342	3.90261	2.25324	28.2278	34.1334	22.2079	28.1897	5.96286	3.44276
	Average
		CTRL	siSMC6	siFANCJ	siFANCD2	siSMC6+siFANCJ		siSMC6+siFANCD2
	0	100	100	100	100	100		100
	10	84.0361	83.6288	70.3905	64.383	80.3021		73.9013
	20	79.0154	67.1641	49.2965	39.7634	55.0337		52.8907
	30	74.4158	58.7891	36.3929	25.9147	44.102		39.0283
	40	67.3015	53.4788	27.6643	18.6089	35.5342		28.1897
	Standard Error Mean
		CTRL	siSMC6	siFANCJ	siFANCD2	siSMC6+siFANCJ		siSMC6+siFANCD2
	0	0	0	0	0	0		0
	10	0.580817	3.03979	0.468281	3.71661	0.370658		2.68565
	20	1.90646	1.91927	1.94381	2.38581	2.22577		2.60607
	30	7.66818	2.8549	2.99781	2.7093	2.36542		3.49892
	40	6.07712	4.12924	1.7578	3.04694	2.25324		3.44276
