# Supplementary material for: SMC5/6 acts jointly with Fanconi anemia factors to support DNA repair and genome stability
Source: EMBO Rep. 2019 Dec 23;21(2):e48222. doi: 10.15252/embr.201948222 (PMC7001510; doi:10.15252/embr.201948222)
Supplement: Supplementary file 7 — Source Data for Figure 5 [file EMBR-21-e48222-s006.zip › Fig.5B.xlsx]

## Sheet: DATA Figure 5B
			EXP D	EXP F	EXP M	EXP O		SEM	Unpaired T test
	siLacZ	NT	0.1583	0.1239	0.0828	0.089	0.1135	1.74
		MMC	0.4673	0.424	0.3684	0.4526	0.428075	2.18
		HU	0.6071	0.4456	0.4085	0.2995	0.440175	6.36
	siSMC6	NT		0.0808	0.1237	0.1139	0.106133	1.3
		MMC		0.3882	0.4882	0.4673	0.4479	3.04
		HU		0.3911	0.4348	0.2282	0.351367	6.29
	siFANCD2	NT	0.0673	0.1221	0.1488	0.0305	0.092175	2.66
		MMC	0.0885	0.2151	0.1787	0.1954	0.169425	2.79	0.0003
		HU	0.0467	0.3581	0.2398	0.1191	0.190925	6.84	0.0479
	siSMC6 + siFANCD2	NT		0.0968	0.0588	0.0323	0.0626333	1.87
		MMC		0.3503	0.1818	0.2134	0.2485	5.17	0.0439
		HU		0.2819	0.2157	0.1391	0.212233	4.12	0.0458
		siLacZ	siSMC6	siFANCD2	siSMC6+siFANCD2
	NT	11.35	10.6133	9.2175	6.26333		1.74	1.3	2.66	1.87
	MMC	42.8075	44.79	16.9425	24.85		2.18	3.04	2.79	5.17
	HU	44.0175	35.1367	19.0925	21.2233		6.36	6.29	6.84	4.12
