# Supplementary material for: SMC5/6 acts jointly with Fanconi anemia factors to support DNA repair and genome stability
Source: EMBO Rep. 2019 Dec 23;21(2):e48222. doi: 10.15252/embr.201948222 (PMC7001510; doi:10.15252/embr.201948222)
Supplement: Supplementary file 8 — Source Data for Figure 6 [file EMBR-21-e48222-s007.zip]

Archive with 5 entries (4 files):
- Fig.6A.xlsx
- __MACOSX/
- __MACOSX/._Fig.6A.xlsx
- Fig.6B.xlsx
- __MACOSX/._Fig.6B.xlsx
