# Supplementary material for: SMC5/6 acts jointly with Fanconi anemia factors to support DNA repair and genome stability
Source: EMBO Rep. 2019 Dec 23;21(2):e48222. doi: 10.15252/embr.201948222 (PMC7001510; doi:10.15252/embr.201948222)
Supplement: Supplementary file 8 — Source Data for Figure 6 [file EMBR-21-e48222-s007.zip › Fig.6A.xlsx]

## Sheet: DATA Figure 6A
			EXP N	EXP P	EXP P		moyenne	SEM graph pad
		siLacZ	0.2683	0.1375	0.2		0.201933	0.0377		unpaired
		siSMC6	0.439	0.3951	0.5143		0.449467	0.0347		p=0,0085
		siFANCD2	0.625	0.45	0.5555		0.5435	0.0508		p=0,0057
		siSMC6 + siFANCD2	0.55	0.5301	0.6428		0.5743	0.0347		p=0,0019
		siLacZ	26.83	13.75	20	siLacZ	20.1933	3.77
		siSMC6	43.9	39.51	51.43	siSMC6	44.9467	3.47
		siFANCD2	62.5	45	55.55	siFANCD2	54.35	5.08
		siSMC6 + siFANCD2	55	53.01	64.28	siSMC6 + siFANCD2	57.43	3.47
