# Supplementary material for: SMC5/6 acts jointly with Fanconi anemia factors to support DNA repair and genome stability
Source: EMBO Rep. 2019 Dec 23;21(2):e48222. doi: 10.15252/embr.201948222 (PMC7001510; doi:10.15252/embr.201948222)
Supplement: Supplementary file 8 — Source Data for Figure 6 [file EMBR-21-e48222-s007.zip › Fig.6B.xlsx]

## Sheet: DATA Figure 6B
		EXP N		champs analysés	nombre noyaux	nbre catas.		nbre ponts		total
			siLacZ	10	104	4	0.0384615	1	0.00961538	0.0480769				Aberrant mitosis	Nuclear bridges	Mitotic catastrophes
			siSMC6	10	178	22	0.123596	3	0.0168539	0.140449			siLacZ	4.9	0.88	4.00149
			siFANCD2	10	145	20	0.137931	3	0.0206897	0.158621			siSMC6	11.5	1.45	10.02
			siSMC6 + siFANCD2	10	74	10	0.135135	1	0.0135135	0.148649			siFANCD2	15.21	2.11	13.09
													siSMC6 + siFANCD2	12.94	1.65	11.29
		EXP P		champs analysés	nombre noyaux	nbre catas.		nbre ponts		total
			siLacZ	10	310	11	0.0354839	3	0.00967742	0.0451613
			siSMC6	10	510	38	0.0745098	7	0.0137255	0.0882353
			siFANCD2	10	194	28	0.14433	4	0.0206186	0.164948
			siSMC6 + siFANCD2	10	272	28	0.102941	5	0.0183824	0.121324
		EXP R		champs analysés	nombre noyaux	nbre catas.		nbre ponts		total
			siLacZ	10	282	13	0.0460993	2	0.0070922	0.0531915
			siSMC6	10	234	24	0.102564	3	0.0128205	0.115385
			siFANCD2	10	181	20	0.110497	4	0.0220994	0.132597
			siSMC6 + siFANCD2	10	169	17	0.100592	3	0.0177515	0.118343
			MOYENNE	mitotic catastrophes	nuclear bridges	total altération mitose
			siLacZ	0.0400149	0.008795	0.0488099
			siSMC6	0.100223	0.0144666	0.11469
			siFANCD2	0.130919	0.0211359	0.152055
			siSMC6 + siFANCD2	0.112889	0.0165491	0.129438
			SEM graph pad	catastrophes mitotiques	ponts entre noyaux	total altération mitose
			siLacZ	0.3155	0.08	0.23
			siSMC6	1.422	0.12	1.5
			siFANCD2	1.0366	0.048	0.98
			siSMC6 + siFANCD2	1.1136	0.15	0.96
				p=0,0145	p=0,0198	p=0,0125
				p=0,0011	p=0,0002	p=0,0005
				p=0.0033	p=0,0116	p=0.0012
