# Supplementary material for: SMC5/6 acts jointly with Fanconi anemia factors to support DNA repair and genome stability
Source: EMBO Rep. 2019 Dec 23;21(2):e48222. doi: 10.15252/embr.201948222 (PMC7001510; doi:10.15252/embr.201948222)
Supplement: Supplementary file 9 — Source Data for Figure 7 [file EMBR-21-e48222-s008.zip]

Archive with 7 entries (6 files):
- Fig.7A.pptx
- __MACOSX/
- __MACOSX/._Fig.7A.pptx
- Fig.7B.pptx
- __MACOSX/._Fig.7B.pptx
- Fig.7C.pptx
- __MACOSX/._Fig.7C.pptx
